# Supplementary material for: Proof of anthocyanins in the carnivorous plant genus Nepenthes
Source: FEBS Open Bio. 2021 Aug 4;11(9):2576–85. doi: 10.1002/2211-5463.13255 (PMC8409308; doi:10.1002/2211-5463.13255)
Supplement: Supplementary file 1 — Table S1. Anthocyanin biosynthesis gene index and GenBank accession numbers. [file FEB4-11-2576-s001.xlsx]

## Sheet: 10enzymes_index
Name	Description	IDs
Nepenthes_AS1_C865	shikimate O-hydroxycinnamoyl transferase	HCT01
Nepenthes_AS1_C1124	5-O-(4-coumaroyl)-D-quinate 3'-monooxygenase	C3'H01
Nepenthes_AS1_C7133	5-O-(4-coumaroyl)-D-quinate 3'-monooxygenase	C3'H02
Nepenthes_AS1_C7134	5-O-(4-coumaroyl)-D-quinate 3'-monooxygenase	C3'H03
Nepenthes_AS1_C357	chalcone synthase	CHS01
Nepenthes_AS1_C861	chalcone synthase	CHS02
Nepenthes_AS1_C1000	chalcone synthase	CHS03
Nepenthes_AS1_C1322	chalcone synthase	CHS04
Nepenthes_AS1_C1562	chalcone synthase	CHS05
Nepenthes_AS1_C7868	chalcone synthase	CHS06
Nepenthes_AS1_C7897	chalcone synthase	CHS07
Nepenthes_AS1_C495	chalcone isomerase	CHI01
Nepenthes_AS1_C521	chalcone isomerase	CHI02
Nepenthes_AS1_C2822	chalcone isomerase	CHI03
Nepenthes_AS1_C1466	naringenin 3-dioxygenase	F3H01
Nepenthes_AS1_C1501	naringenin 3-dioxygenase	F3H02
Nepenthes_AS1_C7987	naringenin 3-dioxygenase	F3H03
Nepenthes_AS1_C6722	flavonoid 3'-monooxygenase	F3'H01
Nepenthes_AS1_C13979	flavonoid 3'-monooxygenase	F3'H02
Nepenthes_AS1_C13980	flavonoid 3'-monooxygenase	F3'H03
Nepenthes_AS1_C21068	flavonoid 3'-monooxygenase	F3'H04
Nepenthes_AS1_C10346	flavonoid 3',5'-hydroxylase	F3'5'H01
Nepenthes_AS1_C320	bifunctional dihydroflavonol 4-reductase/flavonone 4-reductase	DFR01
Nepenthes_AS1_C1717	bifunctional dihydroflavonol 4-reductase/flavonone 4-reductase	DFR02
Nepenthes_AS1_C1736	bifunctional dihydroflavonol 4-reductase/flavonone 4-reductase	DFR03
Nepenthes_AS1_C28040	bifunctional dihydroflavonol 4-reductase/flavonone 4-reductase	DFR04
Nepenthes_AS1_C8121	anthocyanidin synthase	ANS01
Nepenthes_AS1_C8145	anthocyanidin synthase	ANS02
Nepenthes_AS1_C20202	anthocyanidin 3-O-glucosyltransferase	UFGT01
Nepenthes_AS1_C28544	anthocyanidin 3-O-glucosyltransferase	UFGT02
